# Supplementary material for: Anthropometry of the proximal femur and femoral head in children/adolescents using three-dimensional computed tomography-based measurements
Source: Surg Radiol Anat. 2021 Oct 1;43(12):2009–23. doi: 10.1007/s00276-021-02841-3 (PMC8536629; doi:10.1007/s00276-021-02841-3)
Supplement: Supplementary file 1 — Supplementary file1 (XLSX 18 KB) [file 276_2021_2841_MOESM1_ESM.xlsx]

## Sheet: Prox Femur
Article Title: Anthropometry of the proximal femur and femoral head in children/adolescents using three-dimensional computed tomography-based measurements
Journal name: Journal of Surgical and Radiologic Anatomy
Author names: Ali Darwich 1, Christiane Geiselhardt 1, Mohamad Bdeir 1, Sonja Janssen 2, Stefan Schoenberg 2, Sascha Gravius 1, Ahmed Jawhar 1,3
Affiliation: 1 Department of orthopaedics and traumatology surgery, University Medical Centre Mannheim, Medical Faculty Mannheim, Heidelberg University, Germany
2 Clinic of Radiology and Nuclear Medicine, University Medical Centre Mannheim, Medical Faculty Mannheim, Heidelberg University, Germany
3 Department of Trauma, Orthopedics, Hand and Reconstructive Surgery, Klinikum Worms, Academic Teaching Hospital of the University Mainz, Worms, Germany.
Email corresponding author: ahmed.jawhar@medma.uni-heidelberg.de; ahmed.jawhar@klinikum-worms.de
Age		0					1					2					3					4					5					6					7					8					9
n / Mean / SD		n	Mean	SD	Mean Males	Mean Females	n	Mean	SD	Mean Males	Mean Females	n	Mean	SD	Mean Males	Mean Females	n	Mean	SD	Mean Males	Mean Females	n	Mean	SD	Mean Males	Mean Females	n	Mean	SD	Mean Males	Mean Females	n	Mean	SD	Mean Males	Mean Females	n	Mean	SD	Mean Males	Mean Females	n	Mean	SD	Mean Males	Mean Females	n	Mean	SD
Covered femoral head volume CFHV		12	0.1925	0.0632635	0.19	0.19375	12	0.5475	0.250095	0.5475	x	12	0.810833	0.187445	0.905	0.76375	8	1.35875	0.307777	1.47667	1.005	14	2.31214	0.5904	2.29125	2.34	16	2.76875	0.686449	2.56	2.9775	12	2.94167	0.97296	3.135	2.555	4	3.745	0.306105	4.01	3.48	12	5.4225	0.943842	5.353	5.77	8	5.8275	1.92534
Femur head extrusion index FHEI		12	28.8531	8.61754	27.6743	29.4425	12	29.269	5.67111	29.269	x	12	25.3848	8.21312	28.1003	24.027	8	27.284	8.69077	24.552	35.4798	14	25.6893	6.11147	28.4918	21.9526	16	25.1843	6.63026	22.6749	27.6937	12	27.925	9.13282	25.8454	32.0841	4	30.7407	9.69718	38.9056	22.5757	12	27.6388	3.24171	27.8734	26.4657	8	25.8707	7.28443
Coronal alpha angle CAA		12	46.9483	5.28813	45.3025	47.7712	12	51.6875	5.98897	51.6875	x	12	47.43	4.28106	49.8325	46.2287	8	49.0975	4.93383	49.8867	46.73	14	50.0243	5.05322	48	52.7233	16	47.6794	4.44051	48.735	46.6238	12	49.635	5.22876	48.4587	51.9875	4	48.6575	0.474438	48.49	48.825	12	45.0683	5.17406	45.754	41.64	8	48.2838	6.89452
Lateral centre-edge angle LCEA		12	15.3258	5.41586	15.7575	15.11	12	15.7167	6.07429	15.7167	x	12	20.2767	3.80298	21.965	19.4325	8	19.18	3.37343	19.925	16.945	14	19.1343	3.63602	18.4187	20.0883	16	18.9594	4.37941	20.0338	17.885	12	16.9917	7.30153	17.8325	15.31	4	23.18	2.73777	24.45	21.91	12	18.3625	2.14325	18.176	19.295	8	20.6575	3.96556
Femoral head diameter FHD		12	1.43917	0.372887	1.5175	1.4	12	1.81833	0.396595	1.81833	x	12	2.22833	0.246238	2.4675	2.10875	8	2.4375	0.121626	2.43833	2.435	14	2.71214	0.184648	2.7275	2.69167	16	2.82563	0.178399	2.73875	2.9125	12	3.00417	0.153591	3.0375	2.9375	4	2.83	0.127279	2.735	2.925	12	3.23917	0.197321	3.244	3.215	8	3.42125	0.0777243
Anterior head-neck offset AOS		12	0.2275	0.103846	0.255	0.21375	12	0.215	0.100408	0.215	x	12	0.383333	0.140863	0.4725	0.33875	8	0.25375	0.0492624	0.258333	0.24	14	0.36	0.0917354	0.40125	0.305	16	0.426875	0.1091	0.43875	0.415	12	0.5175	0.0852936	0.475	0.6025	4	0.4575	0.132256	0.365	0.55	12	0.5	0.0811284	0.484	0.58	8	0.6	0.145406
Posterior head-neck offset POS		12	0.19	0.112412	0.1575	0.20625	12	0.216667	0.0858469	0.216667	x	12	0.28975	0.0871093	0.31425	0.2775	8	0.3625	0.0806669	0.386667	0.29	14	0.418571	0.135013	0.37375	0.478333	16	0.48375	0.114477	0.48125	0.48625	12	0.588333	0.122759	0.57625	0.6125	4	0.4725	0.0585235	0.52	0.425	12	0.695833	0.129085	0.691	0.72	8	0.75125	0.157066
Femoral neck-shaft angle FNSA		12	156.852	7.06495	156.69	156.933	12	147.403	5.00266	147.403	x	12	140.571	4.51099	139.055	141.329	8	136.461	7.82763	135.017	140.795	14	140.601	4.4905	139.694	141.812	16	140.9	3.36813	141.513	140.287	12	136.393	5.74845	138.21	132.76	4	137.115	1.33643	136.14	138.09	12	134.587	3.11223	135.416	130.44	8	140.031	9.24303
[truncated: 32 more columns]
